# Supplementary material for: Determinants of hospital length of stay in ischemic stroke patients: A retrospective cohort study at Indonesian national stroke center
Source: PLoS One. 2025 Nov 14;20(11):e0334355. doi: 10.1371/journal.pone.0334355 (PMC12617876; doi:10.1371/journal.pone.0334355)
Supplement: S1 Data — (R) [file pone.0334355.s001.R]

# Script information ----
# Title: Determinants for hospital duration among stroke ischemic patients
# Author: NHS
# Source data: Data stroke_final 12-11-2023.csv

# Main objective: Script for manuscript
# Specific objective:
#   1. Table characteristics
#   2. Crude and adjusted zero truncated negative binomial
#   3. ZTNB stratified by stroke severity

# Load library
pack_list <- c("ggplot2", "countreg", "flextable", "officer", "finalfit")
pkgs.load <- sapply(pack_list, library, character.only = TRUE)

# Load raw data
hosp_dur <- read.csv("./Data stroke_final 12-11-2023.csv")
colnames(hosp_dur) <- tolower(colnames(hosp_dur))

# Create functions ----
# Create table with % ----
tabnhs <- function(row, digits = 1, na.rm = TRUE, useNA = "ifany") {
  tbl <- table(row, useNA = useNA)
  tbl_with_margins <- addmargins(tbl)
  tbl2 <- round(proportions(tbl) * 100, digits = digits)
  tbl2_with_margins <- addmargins(tbl2)
  main_tbl <- rbind("No" = tbl_with_margins, "%" = tbl2_with_margins)
  return(main_tbl)
}

## Example:
## tabnhs(row = mm2$sex, digits = 1)

# Create cross-table with % (under construction) ----
crosstabnhs <- function(row, column, margin = 2, digits = 1, na.rm = TRUE, useNA = "ifany") {
  tbl <- table(row, column, useNA = useNA)
  tbl_with_margins <- addmargins(tbl)
  #tbl_with_margins[nrow(tbl_with_margins)+1, ] <- NA
  tbl2 <- round(proportions(tbl, margin = margin) * 100, digits = digits)
  tbl2_with_margins <- addmargins(tbl2)
  tbl3 <- NA
  # tbl3 <- sapply(tbl3, as.character)
  # tbl3[is.na(tbl3)] <- " "
  # tbl3 <- as.data.frame(tbl3)
  main_tbl <- do.call(rbind, list(tbl_with_margins, tbl3, tbl2_with_margins), quote = FALSE)
  return(main_tbl)
}

## Example:
## crosstabnhs(row = mm2$sex, col = mm2$sex_e1_c2,digits = 1)

# List of explanatory vars
# Non-clinical: age_yr (years), gender, marital (married vs not), employ (employed vs not), ward_class (vip&vvip, 1, 2, 3), payment (nhi, private&co-share, oop)
# Clinical: stroke_severity (minor <5, moderate 6-15, severe >15), bmi_cat (normal&under, over, obese), stroke_hist (yes, no), ht_hist (yes, no), ht_cat (normo, elevated, stage1, stage2), dm_hist (yes, no), dm (yes, no), dyslipid (yes, no), cvd_hist (yes, no), fam_stroke (yes, no), smoking (yes, no), hosp_complication (yes, no), treatment (conservative, intervention)

# Prepare vars for analysis ----
# Rename lama_rawat to dur_day
colnames(hosp_dur)[colnames(hosp_dur) == "lama_rawat"] <- "dur_day"
head(hosp_dur$dur_day)

# Rename umur_ps to age_yr
colnames(hosp_dur)[colnames(hosp_dur) == "umur_ps"] <- "age_yr"
head(hosp_dur$age_yr)

# Create new marital status: married, not married
table(hosp_dur$st_nikah, useNA = "ifany")
hosp_dur$marital <- factor("Married", levels = c("Married", "Not married"))
hosp_dur$marital[hosp_dur$st_nikah %in% c(0, 2)] <- "Not married"
hosp_dur$marital[hosp_dur$st_nikah %in% c(7, 99)] <- NA

# Sanity check
str(hosp_dur$marital)
table(hosp_dur$marital, useNA = "ifany")
table(hosp_dur$st_nikah, hosp_dur$marital, useNA = "ifany")

# Create new employment status: employed, unemployed
table(hosp_dur$pekerjaan, useNA = "ifany")
hosp_dur$employ <- factor(NA, levels = c("Employed", "Unemployed"))
hosp_dur$employ[hosp_dur$pekerjaan %in% c(2, 3, 5, 8)] <- "Employed"
hosp_dur$employ[hosp_dur$pekerjaan %in% c(1, 4, 6, 7)] <- "Unemployed"

# Sanity check
str(hosp_dur$employ)
tabnhs(hosp_dur$employ)
crosstabnhs(hosp_dur$pekerjaan, hosp_dur$employ)

# Create new ward class: 1, 2, 3, vip
table(hosp_dur$kelas_rawat)
hosp_dur$ward_class <- factor(NA, levels = c(1, 2, 3, "vip"))
hosp_dur$ward_class[hosp_dur$kelas_rawat %in% c(1:3)] <- hosp_dur$kelas_rawat[hosp_dur$kelas_rawat %in% c(1:3)]
hosp_dur$ward_class[hosp_dur$kelas_rawat %in% c(4:5)] <- "vip"

# Sanity check
tabnhs(hosp_dur$ward_class)
crosstabnhs(hosp_dur$kelas_rawat, hosp_dur$ward_class)

# Create new payment type: nhi, private/coshare, oop
tabnhs(hosp_dur$pembayaran)
hosp_dur$payment <- factor(NA, levels = c("NHI", "Private/coshare", "OOP"))
hosp_dur$payment[hosp_dur$pembayaran == 1] <- "NHI"
hosp_dur$payment[hosp_dur$pembayaran %in% c(2, 4)] <- "Private/coshare"
hosp_dur$payment[hosp_dur$pembayaran == 3] <- "OOP"

# Sanity check
tabnhs(hosp_dur$payment)
crosstabnhs(hosp_dur$pembayaran, hosp_dur$payment)

# Create new stroke severity based on nihss: minor (<5), mod (6-15), severe (>15)
summary(hosp_dur$nihss_msk)
hosp_dur$stroke_severity <-
  cut(
    hosp_dur$nihss_msk,
    breaks = c(0, 4, 15, 30),
    labels = c("Minor", "Moderate", "Severe")
  )

# Sanity check
tabnhs(hosp_dur$stroke_severity)
by(hosp_dur$nihss_msk, hosp_dur$stroke_severity, summary)

# Create new category for bmi: under/normal, over, obese
summary(hosp_dur$imt)
tabnhs(hosp_dur$imt_new)
by(hosp_dur$imt, hosp_dur$imt_new, summary)
length(which(hosp_dur$imt >= 27))
length(which(hosp_dur$imt >= 23 & hosp_dur$imt < 27))

hosp_dur$bmi_cat <- NA
hosp_dur$bmi_cat <- 
  cut(hosp_dur$imt,
      breaks = c(0, 22.99, 26.99, 50),
      labels = c("Under-normal", "Over", "Obese"))

# Sanity check
by(hosp_dur$imt, hosp_dur$bmi_cat, summary)

# Create new stroke history: present, absent
crosstabnhs(hosp_dur$riw_stroke_tia, hosp_dur$jenis_riw_stroke)
hosp_dur$stroke_hist <- factor(ifelse(is.na(hosp_dur$jenis_riw_stroke), "Absent", "Present"),
                               levels = c("Absent", "Present"))

# Sanity check
crosstabnhs(hosp_dur$jenis_riw_stroke, hosp_dur$stroke_hist)

# Create new hypertension history: present, absent
tabnhs(hosp_dur$riw_ht)
hosp_dur$ht_hist <- factor(ifelse(hosp_dur$riw_ht == 0, "Absent",
                                  ifelse(hosp_dur$riw_ht %in% 1:2, "Present", NA)),
                           levels = c("Absent", "Present"))

# Sanity check
crosstabnhs(hosp_dur$riw_ht, hosp_dur$ht_hist)

# Create hypertension at admission: normo, elevated, stage1, stage2
hosp_dur$ht_cat <- factor(ifelse(is.na(hosp_dur$sistol) & is.na(hosp_dur$diastol), NA,
                                 ifelse(hosp_dur$sistol < 120 & hosp_dur$diastol < 80, "Normo",
                                        ifelse(hosp_dur$sistol %in% C(120:129) & hosp_dur$diastol < 80, "Elevated",
                                               ifelse(hosp_dur$sistol %in% C(130:139) | hosp_dur$diastol %in% c(80:89), "Stage1",
                                                      ifelse(hosp_dur$sistol >= 140 | hosp_dur$diastol >= 90, "Stage2", NA))))),
                          levels = c("Normo", "Elevated", "Stage1", "Stage2"))

# Sanity check
tabnhs(hosp_dur$ht_cat)
by(hosp_dur[c("sistol", "diastol")], hosp_dur$ht_cat, summary)
sapply(hosp_dur[c("sistol", "diastol")], summary)
length(which(is.na(hosp_dur$sistol) & is.na(hosp_dur$diastol)))

summary(subset(hosp_dur, ht_cat == "Stage2" & diastol < 50, select = c(sistol, diastol)))
crosstabnhs(hosp_dur$ht_hist, hosp_dur$ht_cat)

# Create new dm history: present, absent
tabnhs(hosp_dur$riw_dm)
hosp_dur$dm_hist <- factor(ifelse(is.na(hosp_dur$riw_dm), NA,
                                  ifelse(hosp_dur$riw_dm == 0, "Absent", "Present")),
                           levels = c("Absent", "Present"))

# Sanity check
crosstabnhs(hosp_dur$riw_dm, hosp_dur$dm_hist)

# Create current dm status based on random blood glucose (gds), fasting blood glvucose (gdp), 2 hours post prandial blood glucose (gd2pp), hba1c
hosp_dur$dm <- factor(
  ifelse(
    is.na(hosp_dur$hba1c) & is.na(hosp_dur$gds) & is.na(hosp_dur$gdp) & is.na(hosp_dur$g2pp), 
    NA, 
    ifelse(
      (hosp_dur$gdp >= 126 & !is.na(hosp_dur$gdp)) | 
        (hosp_dur$g2pp >= 140 & !is.na(hosp_dur$g2pp)) | 
        (hosp_dur$gds >= 200 & !is.na(hosp_dur$gds)) | 
        (hosp_dur$hba1c > 6.5 & !is.na(hosp_dur$hba1c)), 
      "Present", 
      "Absent"
    )
  ),
  levels = c("Absent", "Present")
)

# Sanity check
tabnhs(hosp_dur$dm)
crosstabnhs(hosp_dur$dm_hist, hosp_dur$dm)
length(which(is.na(hosp_dur$hba1c) & is.na(hosp_dur$gds) & is.na(hosp_dur$gdp) & is.na(hosp_dur$g2pp)))
length(which(hosp_dur$gdp >= 126 | hosp_dur$g2pp >= 140 | hosp_dur$gds >= 200 | hosp_dur$hba1c > 6.5))

# Create dyslipidemia
hosp_dur$dyslipid <- factor(
  ifelse(
    is.na(hosp_dur$ldl) & is.na(hosp_dur$hdl) & is.na(hosp_dur$trigliserida) & is.na(hosp_dur$kol_total), 
    NA, 
    ifelse(
      (hosp_dur$ldl >= 140 & !is.na(hosp_dur$ldl)) | 
        (hosp_dur$hdl < 40 & !is.na(hosp_dur$hdl)) | 
        (hosp_dur$trigliserida >= 150 & !is.na(hosp_dur$trigliserida)) | 
        (hosp_dur$kol_total >= 200 & !is.na(hosp_dur$kol_total)), 
      "Present", 
      "Absent"
    )
  ),
  levels = c("Absent", "Present")
)


# Sanity check
tabnhs(hosp_dur$dyslipid)
length(which(is.na(hosp_dur$ldl) & is.na(hosp_dur$hdl) & is.na(hosp_dur$trigliserida) & is.na(hosp_dur$kol_total)))
length(which(hosp_dur$ldl >= 140 | hosp_dur$hdl < 40 | hosp_dur$trigliserida >= 150 | hosp_dur$kol_total >= 200))

# Create new cvd history: present, absent
crosstabnhs(hosp_dur$riw_jantung, hosp_dur$riw_jantung_new)
hosp_dur$cvd_hist <- factor(ifelse(hosp_dur$riw_jantung == 0, "Absent", "Present"),
                            levels = c("Absent", "Present"))

# Sanity check
crosstabnhs(hosp_dur$riw_jantung, hosp_dur$cvd_hist)

# Create new stroke in family: present, absent
tabnhs(hosp_dur$stroke_klg)
hosp_dur$fam_stroke <- factor(hosp_dur$stroke_klg, levels = c(0, 1), labels = c("Absent", "Present"))

# Sanity check
crosstabnhs(hosp_dur$stroke_klg, hosp_dur$fam_stroke)

# Create new smoking history: present, absent
tabnhs(hosp_dur$merokok)
hosp_dur$smoking <- factor(ifelse(is.na(hosp_dur$merokok), NA,
                                  ifelse(hosp_dur$merokok == 0, "Absent", "Present")),
                           levels = c("Absent", "Present"))

# Sanity check
crosstabnhs(hosp_dur$merokok, hosp_dur$smoking)

# Create in-hospital complication: present, absent
crosstabnhs(hosp_dur$komplikasi_rawat, hosp_dur$komplikasi_rawat_new)
hosp_dur$hosp_complication <- factor(ifelse(is.na(hosp_dur$komplikasi_rawat), NA,
                                            ifelse(hosp_dur$komplikasi_rawat == 0, "Absent", "Present")),
                                     levels = c("Absent", "Present"))

# Sanity check
crosstabnhs(hosp_dur$komplikasi_rawat, hosp_dur$hosp_complication)

# Create treatment: conservative, intervention
crosstabnhs(hosp_dur$tindakan, hosp_dur$tindakan_new)
hosp_dur$treatment <- factor(hosp_dur$tindakan_new, levels = c(0, 1), labels = c("Conservative", "Intervention"))

# Sanity check
crosstabnhs(hosp_dur$tindakan_new, hosp_dur$treatment)

# Analysis ----
# save.image("data_processed/temp_2025_10_23.RData")
load("data_processed/temp_2025_10_23.RData")

outcome <- "dur_day"
explanatory <- c("age_yr", "sex_ps", "marital", "employ", "ward_class", "payment", "stroke_severity", "bmi_cat", "stroke_hist", "ht_hist", "ht_cat", "dm_hist", "dyslipid", "dm", "cvd_hist", "fam_stroke", "smoking", "hosp_complication", "treatment")

# Create subset adult only
hosp_dur_adult <- hosp_dur[hosp_dur$age_yr >= 18 & !is.na(hosp_dur$dur_day), ]

# Sanity check
summary(hosp_dur$age_yr)
summary(hosp_dur_adult$age_yr)

summary(hosp_dur$age_yr[hosp_dur$age_yr < 18])
length(which(hosp_dur$age_yr < 18))

# Create subset dataset without missing value
complete_set <- hosp_dur[complete.cases(hosp_dur[, c(outcome, explanatory)]) & hosp_dur$age_yr >= 18, ]

# Create box plot stratified by stroke severity
ggplot(complete_set, aes(x = stroke_severity, y = dur_day, fill = treatment)) +
  geom_boxplot() +
  labs(
    x = "Stroke severity",
    y = "Length of stay (days)",
    fill = "Treatment type") +
  theme_minimal() +
  theme(legend.position = "right")

# Table with complete set
table1a <- summary_factorlist(
  complete_set,
  explanatory = c(outcome, explanatory)
)
table1a

# Table complete set stratified by stroke severity
outcome2 <- "stroke_severity"
table1b <- summary_factorlist(
  complete_set,
  dependent = outcome2,
  explanatory = c(outcome, explanatory[-7]),
  p = TRUE,
  add_col_totals = TRUE
)
table1b


# Zero truncated negative binomial ----
# install.packages("countreg", repos = "http://R-Forge.R-project.org") # Need to install package "distributions3"

# Dynamic label function
pretty_term <- function(x, data){
  # Check if it's a variable in the data
  if (x %in% names(data)) {
    # numeric predictor
    return(paste0(tools::toTitleCase(x), " (per unit)"))
  }
  # Check if it matches "varLevel" from factors
  for (v in names(data)) {
    if (is.factor(data[[v]])) {
      lvls <- levels(data[[v]])
      for (lvl in lvls[-1]) { # skip reference
        # baseR model uses varLevel form
        if (x == paste0(v, lvl)) {
          return(paste0(tools::toTitleCase(v), ": ", lvl))
        }
      }
    }
  }
  # Default: return raw
  return(x)
}

# Function to fit ZTNB and extract results with pretty labels
zt_extract <- function(formula, data){
  m <- zerotrunc(formula, data = data, dist = "negbin")
  co <- summary(m)$coefficients
  
  # Remove intercept and log(theta) from output table
  co <- co[!grepl("^Log\\(theta)", rownames(co)), , drop = FALSE]
  co <- co[rownames(co) != "(Intercept)", , drop = FALSE]
  
  # Exponentiated coefficients
  irr <- exp(co[, "Estimate"])
  ci_low <- exp(co[, "Estimate"] - 1.96 * co[, "Std. Error"])
  ci_high <- exp(co[, "Estimate"] + 1.96 * co[, "Std. Error"])
  pval <- co[, "Pr(>|z|)"]
  
  data.frame(
    Term = sapply(rownames(co), pretty_term, data = data),
    IRR_CI = sprintf("%.2f (%.2f–%.2f)", irr, ci_low, ci_high),
    `p-value` = ifelse(pval < 0.001, "<0.001", sprintf("%.3f", pval)),
    stringsAsFactors = FALSE
  )
}

# Univariable models
uni_results <- do.call(rbind, lapply(explanatory, function(v){
  zt_extract(as.formula(paste("dur_day ~", v)), complete_set)
}))

uni_results

# Multivariable model
multi_results <- zt_extract(as.formula(paste("dur_day ~", paste(explanatory, collapse = " + "))), complete_set)

multi_results

# Merge results
final_tab <- merge(
  uni_results, multi_results,
  by = "Term", all = TRUE, suffixes = c(" (Univariable)", " (Multivariable)")
)

final_tab

# Flextable
ft <- flextable(final_tab)
ft <- theme_booktabs(ft)
ft <- autofit(ft)
ft <- set_caption(ft, "ZTNB Regression for LOS: Univariable vs Multivariable")

# Run models for each stratum ----
# Variables ----
strat_var <- "stroke_severity"
strata <- unique(na.omit(complete_set[[strat_var]]))

multi_results_list <- lapply(strata, function(s) {
  df_stratum <- subset(complete_set, complete_set[[strat_var]] == s)
  res <- zt_extract(
    as.formula(paste(outcome, "~", paste(explanatory[-7], collapse = " + "))),
    df_stratum
  )
  res$Stratum <- s
  res
})

# Combine results
multi_results_all <- do.call(rbind, multi_results_list)

multi_results_all

# ===== Flextable =====
ft2 <- flextable(multi_results_all)
ft2 <- autofit(ft2)
ft2 <- theme_vanilla(ft2)

ft2

# Results for each strata in columns side-by-side ----
results_list <- list()

for (s in strata) {
  df_stratum <- complete_set[complete_set[[strat_var]] == s, ]
  res <- zt_extract(
    as.formula(paste(outcome, "~", paste(explanatory[-7], collapse = " + "))),
    df_stratum
  )
  colnames(res)[2:3] <- paste0(colnames(res)[2:3], "_", s)
  results_list[[s]] <- res
}

results_wide <- results_list[[1]]
if (length(results_list) > 1) {
  for (i in 2:length(results_list)) {
    results_wide <- merge(results_wide, results_list[[i]], by = "Term", all = TRUE)
  }
}

# Flextable ----
ft3 <- flextable(results_wide)
ft3 <- autofit(ft3)
ft3 <- theme_vanilla(ft3)

ft3

# Export to Word ----
doc <- read_docx()
doc <- body_add_par(doc, "ZTNB Univariable & Multivariable Models", style = "heading 1")
doc <- body_add_flextable(doc, ft)
doc <- body_add_par(doc, "ZTNB stratified by stroke severity Models", style = "heading 1")
doc <- body_add_flextable(doc, ft3)

print(doc, target = paste0("ZTNB_LOS_auto_labels_", Sys.Date(), ".docx"))
message("Saved: ", normalizePath(paste0("ZTNB_LOS_auto_labels_", Sys.Date(), ".docx")))
